# Supplementary material for: A Type Ib Crustin from Deep-Sea Shrimp Possesses Antimicrobial and Immunomodulatory Activity
Source: Int J Mol Sci. 2022 Jun 9;23(12):6444. doi: 10.3390/ijms23126444 (PMC9223358; doi:10.3390/ijms23126444)
Supplement: Supplementary file 1 [file ijms-23-06444-s001.zip]

Archive with 1 entries (1 files):
- ijms-1762192-SI.pdf
